# Supplementary material for: The Effectiveness of Adductor Canal Block Compared to Femoral Nerve Block on Readiness for Discharge in Patients Undergoing Outpatient Anterior Cruciate Ligament Reconstruction: A Multi-Center Randomized Clinical Trial
Source: J Clin Med. 2023 Sep 17;12(18):6019. doi: 10.3390/jcm12186019 (PMC10531554; doi:10.3390/jcm12186019)
Supplement: Supplementary file 1 [file jcm-12-06019-s001.zip]

Archive with 3 entries (3 files):
- Online Supplementary Material A.pdf
- Online Supplementary Material B_Revised.pdf
- Online Supplementary Material C_Revised.jpg
